# Supplementary material for: The Post-Acute COVID-19-Vaccination Syndrome in the Light of Pharmacovigilance
Source: Vaccines (Basel). 2024 Dec 6;12(12):1378. doi: 10.3390/vaccines12121378 (PMC11680367; doi:10.3390/vaccines12121378)
Supplement: Supplementary file 1 [file vaccines-12-01378-s001.zip]

Archive with 1 entries (1 files):
- vaccines-3315094-supplementary.pdf
